# Supplementary material for: Children at Risk of Specific Learning Disorder: A Study on Prevalence and Risk Factors
Source: Children (Basel). 2024 Jun 22;11(7):759. doi: 10.3390/children11070759 (PMC11274916; doi:10.3390/children11070759)
Supplement: Supplementary file 1 [file children-11-00759-s001.zip]

Archive with 1 entries (1 files):
- children-3049870-supplementary.pdf
